# Supplementary material for: Poly[μ2-chlorido-nona­methyl-μ3-nitrato-tritin(IV)]. Corrigendum
Source: Acta Crystallogr Sect E Struct Rep Online. 2008 Jun 21;64(Pt 7):e26. doi: 10.1107/S1600536808017091 (PMC2961754; doi:10.1107/S1600536808017091)
Supplement: Supplementary file 1 [file e-64-00e26-sup1.cif]

##############################################################################
###                                                                        ###
###        Electronic paper (Acta Crystallographica Section E)             ###
###                                                                        ###
##############################################################################
#                                                                            #
# This CIF contains the data in a paper accepted for publication in Acta     #
# Crystallographica Section E. It conforms to the requirements of Notes      #
# for Authors for Section E, and has been peer reviewed under the auspices   #
# of the IUCr Commission on Journals.                                        #
#                                                                            #
# Full details of the Crystallographic Information File format               #
# are given in the paper "The Crystallographic Information File (CIF):       #
# a New Standard Archive File for Crystallography" by S. R. Hall, F. H.      #
# Allen and I. D. Brown [Acta Cryst. (1991), A47, 655-685].                  #
#                                                                            #
# The current version of the core CIF dictionary is obtainable from          #
# ftp://ftp.iucr.org/pub/cif_core.dic. The current version number is 2.4.    #
#                                                                            #
# Software is freely available for graphical display of the structure(s) in  #
# this CIF.  For information consult the CIF home page http://www.iucr.org/  #
# cif/home.html                                                              #
#                                                                            #
# This file may be used for bona fide research purposes within the           #
# scientific community so long as proper attribution is given to the journal # 
# article from which it was obtained.                                        #
#                                                                            #
##############################################################################
                                             
data_global
_audit_creation_method     SHELXL-97
_journal_date_recd_electronic     2008-06-04
_journal_date_accepted     2008-06-06
_journal_name_full     'Acta Crystallographica, Section E'
_journal_year     2008
_journal_volume     64
_journal_issue      7
_journal_page_first     o26
_journal_page_last     o26
_journal_paper_category     AD
_journal_coeditor_code     EZ9088
_publ_contact_author_name     'Prof. Dr Saqib Ali'
_publ_contact_author_address
; Department of Chemistry
Quaid-i-Azam University,
Islamabad 45320, Pakistan
;
_publ_contact_author_email     drsa54@yahoo.com
_publ_contact_author_fax     '92-51-2873869'
_publ_contact_author_phone     '92-51-9219811'
_publ_section_title
;
Poly[\m~3~-chlorido-nonamethyl-\m~3~-nitrato-tritin(IV)]. Corrigendum
;
loop_
    _publ_author_name
    _publ_author_footnote
    _publ_author_address
    'Sadiq-ur-Rehman' .
;
Department of Chemistry,
University of Azad Jammu and Kashmir,
Muzaffarabad
Pakistan
;
    'Sherzaman, Saira' .
;
Department of Chemistry,
University of Azad Jammu and Kashmir,
Muzaffarabad
Pakistan
;
    'Ali, Saqib' .
;
Department of Chemistry
Quaid-i-Azam University
Islamabad 45320
Pakistan
;
    'Shahzadi, Saira' .
;
Department of Chemistry
G.C. University
Faisalabad
Pakistan
;
    'Helliwell, Madeleine' .
;
School of Chemistry,
The University of Manchester,
Manchester M13 9PL
England
;
data_I
_audit_creation_method     SHELXL-97
_chemical_name_systematic
;
Poly[\m~3~-carbonato-\m~3~-chlorido-nonamethyltritin(IV)]
;
_chemical_name_common     ?
_chemical_formula_moiety     'C10 H27 Cl O3 Sn3'
_chemical_formula_sum     'C10 H27 Cl O3 Sn3'
_chemical_formula_iupac     '[Sn3 (C H3)9 (C O3) Cl]'
_chemical_formula_weight     586.84
_chemical_melting_point     ?
_symmetry_cell_setting     Rhombohedral
_symmetry_space_group_name_H-M     'R -3'
_symmetry_space_group_name_Hall     '-R 3'
loop_
    _symmetry_equiv_pos_as_xyz
    'x, y, z'
    '-y, x-y, z'
    '-x+y, -x, z'
    'x+2/3, y+1/3, z+1/3'
    '-y+2/3, x-y+1/3, z+1/3'
    '-x+y+2/3, -x+1/3, z+1/3'
    'x+1/3, y+2/3, z+2/3'
    '-y+1/3, x-y+2/3, z+2/3'
    '-x+y+1/3, -x+2/3, z+2/3'
    '-x, -y, -z'
    'y, -x+y, -z'
    'x-y, x, -z'
    '-x+2/3, -y+1/3, -z+1/3'
    'y+2/3, -x+y+1/3, -z+1/3'
    'x-y+2/3, x+1/3, -z+1/3'
    '-x+1/3, -y+2/3, -z+2/3'
    'y+1/3, -x+y+2/3, -z+2/3'
    'x-y+1/3, x+2/3, -z+2/3'
_cell_length_a     9.843(4)
_cell_length_b     9.843
_cell_length_c     33.073(5)
_cell_angle_alpha     90.00
_cell_angle_beta     90.00
_cell_angle_gamma     120.00
_cell_volume     2775.0(12)
_cell_formula_units_Z     6
_cell_measurement_reflns_used     2484
_cell_measurement_theta_min     2.69
_cell_measurement_theta_max     26.39
_cell_measurement_temperature     100(2)
_exptl_crystal_description     plate
_exptl_crystal_colour     colourless
_exptl_crystal_size_max     0.35
_exptl_crystal_size_mid     0.30
_exptl_crystal_size_min     0.10
_exptl_crystal_density_diffrn     2.107
_exptl_crystal_density_meas     ?
_exptl_crystal_density_method     'not measured'
_exptl_crystal_F_000     1668
_exptl_absorpt_coefficient_mu     4.159
_exptl_absorpt_correction_type     multi-scan
_exptl_absorpt_process_details     '(SADABS; Bruker, 2001)'
_exptl_absorpt_correction_T_min     0.360
_exptl_absorpt_correction_T_max     1.000
_exptl_special_details
;
;
_diffrn_ambient_temperature     100(2)
_diffrn_radiation_type     MoK\a
_diffrn_radiation_wavelength     0.71069
_diffrn_radiation_source     'fine-focus sealed tube'
_diffrn_radiation_monochromator     graphite
_diffrn_measurement_device_type     'Bruker SMART APEX CCD area-detector'
_diffrn_measurement_method     '\f and \w'
_diffrn_detector_area_resol_mean     ?
_diffrn_reflns_number     5290
_diffrn_reflns_av_R_equivalents     0.0399
_diffrn_reflns_av_sigmaI/netI     0.0334
_diffrn_reflns_theta_min     1.85
_diffrn_reflns_theta_max     26.39
_diffrn_reflns_theta_full     26.39
_diffrn_measured_fraction_theta_max     0.998
_diffrn_measured_fraction_theta_full     0.998
_diffrn_reflns_limit_h_min     -12
_diffrn_reflns_limit_h_max     12
_diffrn_reflns_limit_k_min     -10
_diffrn_reflns_limit_k_max     12
_diffrn_reflns_limit_l_min     -40
_diffrn_reflns_limit_l_max     36
_diffrn_standards_number     ?
_diffrn_standards_interval_count     ?
_diffrn_standards_interval_time     ?
_diffrn_standards_decay_%     ?
_refine_special_details
;
 Refinement of F^2^ against ALL reflections.  The weighted R-factor wR and
 goodness of fit S are based on F^2^, conventional R-factors R are based
 on F, with F set to zero for negative F^2^. The threshold expression of
 F^2^ > 2sigma(F^2^) is used only for calculating R-factors(gt) etc. and is
 not relevant to the choice of reflections for refinement.  R-factors based
 on F^2^ are statistically about twice as large as those based on F, and R-
 factors based on ALL data will be even larger.
;
_reflns_number_total     1282
_reflns_number_gt     1240
_reflns_threshold_expression     I>2\s(I)
_refine_ls_structure_factor_coef     Fsqd
_refine_ls_matrix_type     full
_refine_ls_R_factor_all     0.0507
_refine_ls_R_factor_gt     0.0494
_refine_ls_wR_factor_gt     0.1294
_refine_ls_wR_factor_ref     0.1302
_refine_ls_goodness_of_fit_ref     1.170
_refine_ls_restrained_S_all     1.170
_refine_ls_number_reflns     1282
_refine_ls_number_parameters     56
_refine_ls_number_restraints     0
_refine_ls_hydrogen_treatment     constr
_refine_ls_weighting_scheme     calc
_refine_ls_weighting_details
        'calc w=1/[\s^2^(Fo^2^)+(0.0701P)^2^+60.0465P] where P=(Fo^2^+2Fc^2^)/3'
_atom_sites_solution_hydrogens     geom
_atom_sites_solution_primary     direct
_atom_sites_solution_secondary     difmap
_refine_ls_shift/su_max     0.000
_refine_ls_shift/su_mean     0.000
_refine_diff_density_max     4.502
_refine_diff_density_min     -1.403
_refine_ls_extinction_method     none
_refine_ls_extinction_coef     ?
loop_
    _atom_type_symbol
    _atom_type_description
    _atom_type_scat_dispersion_real
    _atom_type_scat_dispersion_imag
    _atom_type_scat_source
    'C' 'C' 0.0033 0.0016
                         'International Tables Vol C Tables 4.2.6.8 and 6.1.1.4'
    'H' 'H' 0.0000 0.0000
                         'International Tables Vol C Tables 4.2.6.8 and 6.1.1.4'
    'O' 'O' 0.0106 0.0060
                         'International Tables Vol C Tables 4.2.6.8 and 6.1.1.4'
    'Cl' 'Cl' 0.1484 0.1585
                         'International Tables Vol C Tables 4.2.6.8 and 6.1.1.4'
    'Sn' 'Sn' -0.6537 1.4246
                         'International Tables Vol C Tables 4.2.6.8 and 6.1.1.4'
_computing_data_collection     'SMART (Bruker, 2001)'
_computing_cell_refinement     'SAINT (Bruker, 2002)'
_computing_data_reduction     'SAINT (Bruker, 2002)'
_computing_structure_solution     'SHELXS97 (Sheldrick, 1997)'
_computing_structure_refinement     'SHELXL97 (Sheldrick, 1997)'
_computing_molecular_graphics     'SHELXTL (Bruker, 2001)'
_computing_publication_material     'SHELXTL (Bruker, 2001)'
loop_
    _atom_site_type_symbol
    _atom_site_label
    _atom_site_fract_x
    _atom_site_fract_y
    _atom_site_fract_z
    _atom_site_U_iso_or_equiv
    _atom_site_adp_type
    _atom_site_calc_flag
    _atom_site_refinement_flags
    _atom_site_occupancy
    _atom_site_disorder_assembly
    _atom_site_disorder_group
    Sn Sn1 0.77263(7) 0.66125(9) 0.41938(2) 0.0215(2) Uani d . 1 . .
    Cl Cl1 0.6667 0.3333 0.39922(14) 0.0318(10) Uani d S 1 . .
    O O1 0.8520(8) 0.9015(8) 0.4340(2) 0.0245(14) Uani d . 1 . .
    C C4 1.0000 1.0000 0.4352(4) 0.015(3) Uani d S 1 . .
    C C1 0.5364(13) 0.6144(12) 0.4148(3) 0.031(2) Uani d . 1 . .
    H H1A 0.5349 0.6982 0.4003 0.046 Uiso calc R 1 . .
    H H1B 0.4940 0.6065 0.4414 0.046 Uiso calc R 1 . .
    H H1C 0.4743 0.5176 0.4005 0.046 Uiso calc R 1 . .
    C C2 0.8446(12) 0.6058(12) 0.4746(3) 0.023(2) Uani d . 1 . .
    H H2A 0.9396 0.6031 0.4703 0.035 Uiso calc R 1 . .
    H H2B 0.7640 0.5052 0.4840 0.035 Uiso calc R 1 . .
    H H2C 0.8627 0.6843 0.4945 0.035 Uiso calc R 1 . .
    C C3 0.9003(13) 0.7112(13) 0.3640(3) 0.027(2) Uani d . 1 . .
    H H3A 1.0026 0.7256 0.3692 0.041 Uiso calc R 1 . .
    H H3B 0.9105 0.8051 0.3523 0.041 Uiso calc R 1 . .
    H H3C 0.8451 0.6253 0.3456 0.041 Uiso calc R 1 . .
loop_
    _atom_site_aniso_label
    _atom_site_aniso_U_11
    _atom_site_aniso_U_22
    _atom_site_aniso_U_33
    _atom_site_aniso_U_12
    _atom_site_aniso_U_13
    _atom_site_aniso_U_23
    Sn1 0.0180(4) 0.0224(4) 0.0251(3) 0.0109(3) -0.0007(2) -0.0006(2)
    Cl1 0.0260(14) 0.0260(14) 0.043(2) 0.0130(7) 0.000 0.000
    O1 0.017(3) 0.016(3) 0.041(4) 0.009(3) 0.001(3) -0.002(3)
    C4 0.019(5) 0.019(5) 0.005(6) 0.010(2) 0.000 0.000
    C1 0.029(6) 0.018(5) 0.044(6) 0.011(4) -0.005(5) -0.001(4)
    C2 0.020(5) 0.019(5) 0.032(5) 0.011(4) -0.003(4) -0.003(4)
    C3 0.031(6) 0.028(5) 0.025(5) 0.017(5) -0.003(4) -0.004(4)
_geom_special_details
;
 All esds (except the esd in the dihedral angle between two l.s. planes)
 are estimated using the full covariance matrix.  The cell esds are taken
 into account individually in the estimation of esds in distances, angles
 and torsion angles; correlations between esds in cell parameters are only
 used when they are defined by crystal symmetry.  An approximate (isotropic)
 treatment of cell esds is used for estimating esds involving l.s. planes.
;
loop_
    _geom_bond_atom_site_label_1
    _geom_bond_atom_site_label_2
    _geom_bond_site_symmetry_2
    _geom_bond_distance
    _geom_bond_publ_flag
    Sn1 C2 . 2.126(9) ?
    Sn1 C3 . 2.134(10) ?
    Sn1 C1 . 2.138(11) ?
    Sn1 O1 . 2.142(7) ?
    Sn1 Cl1 . 2.9298(13) ?
    Cl1 Sn1 3_665 2.9298(15) ?
    Cl1 Sn1 2_655 2.9298(16) ?
    O1 C4 . 1.285(7) ?
    C4 O1 2_765 1.285(7) ?
    C4 O1 3_675 1.285(7) ?
    C1 H1A . 0.9600 ?
    C1 H1B . 0.9600 ?
    C1 H1C . 0.9600 ?
    C2 H2A . 0.9600 ?
    C2 H2B . 0.9600 ?
    C2 H2C . 0.9600 ?
    C3 H3A . 0.9600 ?
    C3 H3B . 0.9600 ?
    C3 H3C . 0.9600 ?
loop_
    _geom_angle_atom_site_label_1
    _geom_angle_atom_site_label_2
    _geom_angle_atom_site_label_3
    _geom_angle_site_symmetry_1
    _geom_angle_site_symmetry_3
    _geom_angle
    _geom_angle_publ_flag
    C2 Sn1 C3 . . 124.2(4) ?
    C2 Sn1 C1 . . 118.2(4) ?
    C3 Sn1 C1 . . 116.1(4) ?
    C2 Sn1 O1 . . 96.0(3) ?
    C3 Sn1 O1 . . 95.3(3) ?
    C1 Sn1 O1 . . 90.6(3) ?
    C2 Sn1 Cl1 . . 83.9(3) ?
    C3 Sn1 Cl1 . . 84.4(3) ?
    C1 Sn1 Cl1 . . 89.8(3) ?
    O1 Sn1 Cl1 . . 179.56(19) ?
    Sn1 Cl1 Sn1 3_665 2_655 114.98(7) ?
    Sn1 Cl1 Sn1 3_665 . 114.98(7) ?
    Sn1 Cl1 Sn1 2_655 . 114.98(7) ?
    C4 O1 Sn1 . . 119.3(4) ?
    O1 C4 O1 2_765 3_675 119.91(8) ?
    O1 C4 O1 2_765 . 119.91(8) ?
    O1 C4 O1 3_675 . 119.91(8) ?
    Sn1 C1 H1A . . 109.5 ?
    Sn1 C1 H1B . . 109.5 ?
    H1A C1 H1B . . 109.5 ?
    Sn1 C1 H1C . . 109.5 ?
    H1A C1 H1C . . 109.5 ?
    H1B C1 H1C . . 109.5 ?
    Sn1 C2 H2A . . 109.5 ?
    Sn1 C2 H2B . . 109.5 ?
    H2A C2 H2B . . 109.5 ?
    Sn1 C2 H2C . . 109.5 ?
    H2A C2 H2C . . 109.5 ?
    H2B C2 H2C . . 109.5 ?
    Sn1 C3 H3A . . 109.5 ?
    Sn1 C3 H3B . . 109.5 ?
    H3A C3 H3B . . 109.5 ?
    Sn1 C3 H3C . . 109.5 ?
    H3A C3 H3C . . 109.5 ?
    H3B C3 H3C . . 109.5 ?
loop_
    _geom_torsion_atom_site_label_1
    _geom_torsion_atom_site_label_2
    _geom_torsion_atom_site_label_3
    _geom_torsion_atom_site_label_4
    _geom_torsion_site_symmetry_1
    _geom_torsion_site_symmetry_2
    _geom_torsion_site_symmetry_3
    _geom_torsion_site_symmetry_4
    _geom_torsion
    _geom_torsion_publ_flag
    C2 Sn1 Cl1 Sn1 . . . 3_665 -44.3(3) ?
    C3 Sn1 Cl1 Sn1 . . . 3_665 81.1(3) ?
    C1 Sn1 Cl1 Sn1 . . . 3_665 -162.6(3) ?
    O1 Sn1 Cl1 Sn1 . . . 3_665  3E1(3)
                                      ?
    C2 Sn1 Cl1 Sn1 . . . 2_655 92.7(3) ?
    C3 Sn1 Cl1 Sn1 . . . 2_655 -141.9(3) ?
    C1 Sn1 Cl1 Sn1 . . . 2_655 -25.7(3) ?
    O1 Sn1 Cl1 Sn1 . . . 2_655  17E1(10)
                                        ?
    C2 Sn1 O1 C4 . . . . 71.1(9) ?
    C3 Sn1 O1 C4 . . . . -54.2(9) ?
    C1 Sn1 O1 C4 . . . . -170.5(9) ?
    Cl1 Sn1 O1 C4 . . . . -0E1(3)
                                 ?
    Sn1 O1 C4 O1 . . . 2_765 -11.1(17) ?
    Sn1 O1 C4 O1 . . . 3_675 163.0(7) ?
